# Supplementary material for: TrpA1 Regulates Thermal Nociception in Drosophila
Source: PLoS One. 2011 Aug 31;6(8):e24343. doi: 10.1371/journal.pone.0024343 (PMC3164203; doi:10.1371/journal.pone.0024343)
Supplement: Table S1 — Ca2+ signalling involved in thermal nociception responses. Ca2+ signaling components (elav-Gal4>UAS-IR fly lines) that exhibit defects in thermal nociception are listed from the strongest to weakest phenotype for noxious heat avoidance. An avoidance Z-score +/− SEM and repetitions are included. Lethality was scored for each cross (0 = lethal, 0.5 = semi-lethal, 1 = viable). A mean score of ≤0.6666 was considered lethal. A qualitative coordination score (0 = uncoordinated, 1 = coordinated) +/− SEM and number of repetitions are indicated for the re-screened lines. The CG numbers according to flybase annotation version 4.3 (FB4.3) and flybase annotation 5.7 (FB5.7) are included, as is the S19 score for RNAi off targeting effects (OTEs) and number of can repeats. A p-value is also included. Drosophila gene symbols and predicted human and mouse orthologs are shown. (XLSX) [file pone.0024343.s001.xlsx]

## Sheet: Sheet1
Table S1. Ca2+ signaling involved in thermal nociception responses.
Gene symbol	Avoidance (mean % response)	Avoidance (SEM)	Avoidance (repetitions)	Avoidance (Z score)	Z score (SEM)	Z score (repetitions)	Mean lethality (score)	Mean lethality (SEM)	Mean Lethality (repetitions)	Mean Coordination (Score)	Mean Coordination (SEM)	Coordination (repetitions)	Total Number of flies tested	CG number (FB4.3)	CG Number (FB5.7)	s19	can repeats	P Value	shortinfo	Predicted orthologs in Homo sapiens	Other predicted orthologs in Homo sapiens	Predicted orthologs in Mus musculus	Other predicted orthologs in Mus musculus
CG12082	21.56	12.87	7	11.01	2	7	0.9	0.1	5	1	0	7	99	CG12082	CG12082	1	3	0	CG12082 CG12082 CG12082 IPR015940: Ubiquitin-associated/translation elongation factor EF1B, N-terminal, eukaryote, IPR001607: Zinc finger, UBP-type, IPR009060: UBA-like, IPR000449: Ubiquitin-associated/translation elongation factor EF1B, N-terminal, IPR016652: Ubiquitinyl hydrolase, IPR001394: Peptidase C19, ubiquitin carboxyl-terminal hydrolase 2 CG12082	ENSG00000111667 USP5 Ubiquitin carboxyl-terminal hydrolase 5 (HOMG_55758,I)	ENSG00000111667 USP5 Ubiquitin carboxyl-terminal hydrolase 5 (COMP,OMCL_OG2_71693); ENSG00000058056 USP13 Ubiquitin carboxyl-terminal hydrolase 13 (COMP,I,OMCL_OG2_71693)	ENSMUSG00000038429 Usp5 Ubiquitin carboxyl-terminal hydrolase 5 (HOMG_55758,I)	ENSMUSG00000038429 Usp5 Ubiquitin carboxyl-terminal hydrolase 5 (COMP,OMCL_OG2_71693); ENSMUSG00000056900 Usp13 ubiquitin specific protease 13 (COMP,I,OMCL_OG2_71693)	-
CaMKII	27	12.41	5	10.16	1.93	5	0.6	0.19	5	0.4	0.24	5	26	CG18069	CG18069	1	2	0	CaMKII CaMKII Calcium/calmodulin-dependent protein kinase II IPR015742: Calcium/calmodulin-dependent protein kinase II isoform, IPR015734: Calcium/calmodulin-dependent protein kinase 1, IPR011009: Protein kinase-like, IPR000719: Protein kinase, core, IPR013543: Calcium/calmodulin dependent protein kinase II, association-domain, IPR002290: Serine/threonine protein kinase, IPR008271: Serine/threoni…	ENSG00000145349 CAMK2D Calcium/calmodulin-dependent protein kinase type II delta chain (I,HOMG_55561)	ENSG00000145349 CAMK2D Calcium/calmodulin-dependent protein kinase type II delta chain (OMCL_OG2_70655); ENSG00000070808 CAMK2A Calcium/calmodulin-dependent protein kinase type II alpha chain (I,OMCL_OG2_70655); ENSG00000148660 CAMK2G Calcium/calmodulin-dependent protein kinase type II gamma chain (I,OMCL_OG2_70655); ENSG00000058404 CAMK2B Calcium/calmodulin-dependent protein kinase type II beta …	ENSMUSG00000053819 Camk2d Calcium/calmodulin-dependent protein kinase type II delta chain (I,HOMG_55561)	ENSMUSG00000053819 Camk2d Calcium/calmodulin-dependent protein kinase type II delta chain (OMCL_OG2_70655); ENSMUSG00000021820 Camk2g Calcium/calmodulin-dependent protein kinase type II gamma chain (I,OMCL_OG2_70655); ENSMUSG00000057897 Camk2b Calcium/calmodulin-dependent protein kinase type II beta chain (I,OMCL_OG2_70655); ENSMUSG00000024617 Camk2a Calcium/calmodulin-dependent protein kinase ty…	-
stj	34.38	4.58	5	9.05	0.95	5	1	0	5	1	0	5	84	CG12295	CG12295	1	2	1.09194e-06	CACNA2D3	ENSMUSG00000021991	-	ENSMUST00000022567	-	-
Src42A	47.5	22.87	4	6.98	3.55	4	1	0	2	1	0	4	36	CG7873	CG7873	1	2	1.47593e-12	Src42A Src42A Src oncogene at 42A IPR001452: Src homology-3, IPR001245: Tyrosine protein kinase, IPR011009: Protein kinase-like, IPR000719: Protein kinase, core, IPR008266: Tyrosine protein kinase, active site, IPR000980: SH2 motif SRC 42A,Src41,l(2)k10108,Suppressor of raf-like-oncogene,Dm SRC41,Dtk5,HD-29,DSrc42A,Su(phl)1,Tyrosine kinase 5,SK2-4,Src42A,src42A,Dsrc42A,SRC42A,src42,Su(D-raf)1,DmH…	ENSG00000111816 FRK Tyrosine-protein kinase FRK (HOMG_48065,I,COMP)	ENSG00000111816 FRK Tyrosine-protein kinase FRK (OMCL_OG2_71833); ENSG00000197122 SRC Proto-oncogene tyrosine-protein kinase Src (OMCL_OG2_71833); ENSG00000010810 FYN Proto-oncogene tyrosine-protein kinase Fyn (OMCL_OG2_71833); ENSG00000000938 FGR Proto-oncogene tyrosine-protein kinase FGR (OMCL_OG2_71833); ENSG00000176105 YES1 Proto-oncogene tyrosine-protein kinase Yes (OMCL_OG2_71833)	ENSMUSG00000019779 Frk Tyrosine-protein kinase FRK (HOMG_48065,I,COMP)	ENSMUSG00000019779 Frk Tyrosine-protein kinase FRK (OMCL_OG2_71833); ENSMUSG00000014932 Yes1 Proto-oncogene tyrosine-protein kinase Yes (OMCL_OG2_71833); ENSMUSG00000028874 Fgr Proto-oncogene tyrosine-protein kinase FGR (OMCL_OG2_71833); ENSMUSG00000027646 Src Neuronal proto-oncogene tyrosine-protein kinase Src (OMCL_OG2_71833); ENSMUSG00000019843 Fyn Proto-oncogene tyrosine-protein kinase Fyn (O…	-
Caki	51.11	17.14	4	6.42	2.66	4	1	0	2	1	0	4	38	CG6703	CG6703	1	2	6.81372e-11	Caki Caki Calcium/calmodulin-dependent protein kinase IPR008145: Guanylate kinase/L-type calcium channel region, IPR000719: Protein kinase, core, IPR001478: PDZ/DHR/GLGF, IPR001452: Src homology-3, IPR004172: L27, IPR014775: L27, C-terminal, IPR011009: Protein kinase-like, IPR011511: Variant SH3, IPR008144: Guanylate kinase, IPR002290: Serine/threonine protein kinase, IPR008271: Serine/threonine …	ENSG00000147044 CASK Peripheral plasma membrane protein CASK (HOMG_2736,I,OMCL_OG2_77314); ENSG00000130830 MPP1 55 kDa erythrocyte membrane protein (COMP)	-	ENSMUSG00000031012 Cask Peripheral plasma membrane protein CASK (I,HOMG_2736,OMCL_OG2_77314); ENSMUSG00000031402 Mpp1 55 kDa erythrocyte membrane protein (COMP)	-	-
dlg1	52.09	15.42	5	6.27	2.39	5	0.83	0.17	3	0.8	0.2	5	68	CG1725	CG1725	1	2	1.80524e-10	dlg1 dlg1 discs large 1 IPR001452: Src homology-3, IPR004172: L27, IPR015143: L27-1, IPR008145: Guanylate kinase/L-type calcium channel region, IPR008144: Guanylate kinase, IPR001478: PDZ/DHR/GLGF DLG-A,l(1)d.lg-1,CG1725,anon-WO03040301.258,discslarge,l(1)dlg-1,dlg-1,Dlg,misb,Dlg1,CG1730,l(1)d.lg.-1,l(1)bwn,l(1)G0456,disc large,anon-WO03040301.260,l(1)G19,lethal(1)discs-large,l(1)dlg1,lethal(2)di…	ENSG00000075711 DLG1 Disks large homolog 1 (I,HOMG_20869)	ENSG00000075711 DLG1 Disks large homolog 1 (OMCL_OG2_73729); ENSG00000082458 DLG3 Discs large homolog 3 (I,OMCL_OG2_73729); ENSG00000132535 DLG4 Discs large homolog 4 (I,OMCL_OG2_73729); ENSG00000150672 DLG2 Discs large homolog 2 (I,OMCL_OG2_73729)	ENSMUSG00000022770 Dlg1 Disks large homolog 1 (I,HOMG_20869)	ENSMUSG00000022770 Dlg1 Disks large homolog 1 (OMCL_OG2_73729); ENSMUSG00000052572 Dlg2 Disks large homolog 2 (I,OMCL_OG2_73729); ENSMUSG00000020886 Dlg4 Disks large homolog 4 (I,OMCL_OG2_73729); ENSMUSG00000000881 Dlg3 Disks large homolog 3 (I,OMCL_OG2_73729)	-
CG32792	57.3	18.5	6	5.46	2.87	6	1	0	4	1	0	6	110	CG32792	CG32792	1	2	2.38067e-08	CG32792 CG32792 CG32792 IPR001873: Na+ channel, amiloride-sensitive CG32792	ENSG00000168447 SCNN1B Amiloride-sensitive sodium channel subunit beta channel subunit beta) (I)	-	ENSMUSG00000030340 Scnn1a Amiloride-sensitive sodium channel subunit alpha channel subunit alpha) (I); ENSMUSG00000023017 Accn2 Amiloride-sensitive cation channel 2, neuronal (I)	ENSMUSG00000020704 Accn1 Amiloride-sensitive cation channel 1, neuronal (I); ENSMUSG00000028008 Accn5 amiloride-sensitive cation channel 5, intestinal (I); ENSMUSG00000038276 Accn3 Amiloride-sensitive cation channel 3 (I)	-
Pde8	58.64	13.63	9	5.25	2.12	9	1	0	6	1	0	9	127	CG5411	CG5411	1	4	7.60496e-08	Pde8 Pde8 Phosphodiesterase 8 IPR003607: Metal-dependent phosphohydrolase, HD region, IPR000014: PAS, IPR002073: 3'5'-cyclic nucleotide phosphodiesterase, IPR013767: PAS fold, IPR001789: Signal transduction response regulator, receiver region PDE8,CG5411,Phosphodiesterase 8,Pde8	ENSG00000113231 PDE8B High-affinity cAMP-specific and IBMX-insensitive 3',5'-cyclic phosphodiesterase 8B (HOMG_2758,I)	ENSG00000113231 PDE8B High-affinity cAMP-specific and IBMX-insensitive 3',5'-cyclic phosphodiesterase 8B (OMCL_OG2_74901,COMP); ENSG00000073417 PDE8A High-affinity cAMP-specific and IBMX-insensitive 3',5'-cyclic phosphodiesterase 8A (OMCL_OG2_74901,COMP,I)	ENSMUSG00000021684 Pde8b phosphodiesterase 8B (HOMG_2758,I)	ENSMUSG00000021684 Pde8b phosphodiesterase 8B (OMCL_OG2_74901,COMP); ENSMUSG00000025584 Pde8a High affinity cAMP-specific and IBMX-insensitive 3',5'-cyclic phosphodiesterase 8A (OMCL_OG2_74901,COMP,I)	-
CadN	59.24	7.1	4	5.16	1.1	4	1	0	2	1	0	4	77	CG7100	CG7100	1	2	1.23475e-07	CadN CadN Cadherin-N IPR015919: Cadherin-like, IPR013111: EGF, extracellular, IPR013032: EGF-like region, conserved site, IPR000152: Aspartic acid and asparagine hydroxylation site, IPR001791: Laminin G, IPR000742: EGF-like, type 3, IPR000233: Cadherin cytoplasmic region, IPR008985: Concanavalin A-like lectin/glucanase, IPR001881: EGF-like calcium-binding, IPR006210: EGF, IPR013320: Concanavalin …	-	ENSG00000189184 PCDH18 Protocadherin-18 precursor (OMCL_OG2_70632); ENSG00000146001 PCDHB18 protocadherin beta 18 pseudogene on chromosome 5 (OMCL_OG2_70632); ENSG00000204963 PCDHA7 Protocadherin alpha 7 precursor (OMCL_OG2_70632); ENSG00000113212 PCDHB7 Protocadherin beta 7 precursor (OMCL_OG2_70632); ENSG00000081818 PCDHB4 Protocadherin beta 4 precursor (OMCL_OG2_70632); ENSG00000196159 FAT4 FA…	-	ENSMUSG00000043458 Pcdhb12 protocadherin beta 12 (OMCL_OG2_70632); ENSMUSG00000053166 Cdh22 Cadherin-22 precursor (I); ENSMUSG00000036510 Cdh8 Cadherin-8 precursor (I); ENSMUSG00000046743 Fat4 FAT tumor suppressor homolog 4 (OMCL_OG2_70632); ENSMUSG00000045876 Pcdhb8 protocadherin beta 8 (OMCL_OG2_70632); ENSMUSG00000074505 Fat3 FAT tumor suppressor homolog 3 (OMCL_OG2_70632); ENSMUSG00000051323 …	-
Cpn	62.94	22.72	5	4.58	3.53	5	0.44	0.18	8	1	0	5	114	CG4795	CG4795	0.99	4	2.32488e-06	Cpn Cpn Calphotin cap,cpn,Calphotin,Ag 72H5,calphotin,calcium-binding protein,Ag72H5,Cpn,CG4795	-	-	-	-	-
nrv3	64.43	13.94	4	4.35	2.16	4	0.67	0.21	6	1	0	4	79	CG8663	CG8663	1	3	6.80688e-06	nrv3 nrv3 nervana 3 IPR000402: ATPase, P-type cation exchange, beta subunit CG8663,Nervana 3,nervana 3,JYbeta1,nrv3,Nrv3	-	ENSG00000143153 ATP1B1 Sodium/potassium-transporting ATPase subunit beta-1 (I,OMCL_Mto1_OG2_75536,COMP); ENSG00000101892 ATP1B4 X/potassium-transporting ATPase subunit beta-m (I,COMP); ENSG00000069849 ATP1B3 Sodium/potassium-transporting ATPase subunit beta-3 (I,COMP); ENSG00000129244 ATP1B2 Sodium/potassium-transporting ATPase subunit beta-2 (I,COMP); ENSG00000186009 ATP4B Potassium-transporting…	-	ENSMUSG00000026576 Atp1b1 Sodium/potassium-transporting ATPase subunit beta-1 (I,OMCL_Mto1_OG2_75536,COMP); ENSMUSG00000016327 Atp1b4 X/potassium-transporting ATPase subunit beta-m (I,COMP); ENSMUSG00000031449 Atp4b Potassium-transporting ATPase subunit beta /K ATPase subunit beta) (COMP); ENSMUSG00000032412 Atp1b3 Sodium/potassium-transporting ATPase subunit beta-3 (COMP); MGI:88109 Atp1b2 ATPas…	-
TrpA1	68.22	9.3	7	3.76	1.44	7	0.75	0.25	4	1	0	7	180	CG5751	CG5751	1	3	8.49567e-05	TrpA1 TrpA1 Transient receptor potential A1 IPR002110: Ankyrin, IPR005821: Ion transport TRPA1,dTRPA1,TrpA1,CT18073,TRPA,Anktm1,CG5751,dTrpA1,dANKTM1,Transient receptor potential A1,ANKTM1	ENSG00000104321 TRPA1 Transient receptor potential cation channel subfamily A member 1 (OMCL_OG2_77531,I,COMP,HOMG_7189)	-	ENSMUSG00000032769 Trpa1 Transient receptor potential cation channel subfamily A member 1 (OMCL_OG2_77531,I,COMP,HOMG_7189)	-	-
Porin2	73.1	16.03	6	3	2.49	6	1	0	6	1	0	6	161	CG17137	CG17137	1	2	0.0013499	Porin2 Porin2 Porin2 IPR001925: Porin, eukaryotic type BEST:LP07660,CG17137,LP07660.3prime,DmPorin2,Porin2	-	ENSG00000165637 VDAC2 Voltage-dependent anion-selective channel protein 2 (COMP); ENSG00000213585 VDAC4 Voltage-dependent anion-selective channel protein 1 (COMP); ENSG00000078668 VDAC3 Voltage-dependent anion-selective channel protein 3 (COMP); ENSG00000172974 \N \N (COMP)	-	ENSMUSG00000021771 Vdac2 Voltage-dependent anion-selective channel protein 2 (COMP); ENSMUSG00000008892 Vdac3 Voltage-dependent anion-selective channel protein 3 (COMP); ENSMUSG00000020402 Vdac1 Voltage-dependent anion-selective channel protein 1 (COMP)	-
rpk	73.12	8.56	4	3	1.33	4	1	0	2	1	0	4	72	CG1058	CG1058	1	2	0.0013499	rpk rpk ripped pocket IPR001873: Na+ channel, amiloride-sensitive CG1058,GNaC1,gonad-specific amiloride-sensitive sodium channel 1,ripped pocket,rpk,dGNaC1,RPK	-	ENSG00000110881 ACCN2 amiloride-sensitive cation channel 2, neuronal isoform a (I); ENSG00000108684 ACCN1 Amiloride-sensitive cation channel 1, neuronal (I)	-	ENSMUSG00000030340 Scnn1a Amiloride-sensitive sodium channel subunit alpha channel subunit alpha) (I); ENSMUSG00000020704 Accn1 Amiloride-sensitive cation channel 1, neuronal (I); ENSMUSG00000028008 Accn5 amiloride-sensitive cation channel 5, intestinal (I); ENSMUSG00000023017 Accn2 Amiloride-sensitive cation channel 2, neuronal (I); ENSMUSG00000038276 Accn3 Amiloride-sensitive cation channel 3 (…	-
Pde1c	75.34	13.12	9	2.65	2.04	9	1	0	7	1	0	9	203	CG14940	CG14940	0.99	2	0.00402459	Pde1c Pde1c Phosphodiesterase 1c IPR003607: Metal-dependent phosphohydrolase, HD region, IPR002073: 3'5'-cyclic nucleotide phosphodiesterase, IPR013706: 3'5'-cyclic nucleotide phosphodiesterase N-terminal PDE1C,PDE1c,CG14940,Pde1c,Phosphodiesterase 1c	ENSG00000154678 PDE1C Calcium/calmodulin-dependent 3',5'-cyclic nucleotide phosphodiesterase 1C (HOMG_3682,I)	ENSG00000154678 PDE1C Calcium/calmodulin-dependent 3',5'-cyclic nucleotide phosphodiesterase 1C (OMCL_OG2_70761,COMP); ENSG00000115252 PDE1A Calcium/calmodulin-dependent 3',5'-cyclic nucleotide phosphodiesterase 1A (OMCL_OG2_70761,COMP,I); ENSG00000123360 PDE1B Calcium/calmodulin-dependent 3',5'-cyclic nucleotide phosphodiesterase 1B (OMCL_OG2_70761,COMP,I); ENSG00000184588 PDE4B cAMP-specific 3'…	ENSMUSG00000004347 Pde1c Calcium/calmodulin-dependent 3',5'-cyclic nucleotide phosphodiesterase 1C (HOMG_3682,I)	ENSMUSG00000004347 Pde1c Calcium/calmodulin-dependent 3',5'-cyclic nucleotide phosphodiesterase 1C (OMCL_OG2_70761,COMP); ENSMUSG00000059173 Pde1a Calcium/calmodulin-dependent 3',5'-cyclic nucleotide phosphodiesterase 1A (OMCL_OG2_70761,COMP,I); ENSMUSG00000022489 Pde1b Calcium/calmodulin-dependent 3',5'-cyclic nucleotide phosphodiesterase 1B (OMCL_OG2_70761,COMP,I); ENSMUSG00000021699 Pde4d cAMP…	-
CG5890	75.86	8.83	5	2.57	1.37	5	1	0	3	1	0	5	85	CG5890	CG5890	1	2	0.00508493	CG5890 CG5890 CG5890 IPR001125: Recoverin, IPR011992: EF-Hand type, IPR002048: Calcium-binding EF-hand CG5890	ENSG00000182132 KCNIP1 Kv channel-interacting protein 1 (HOMG_22824,OMCL_OG2_79379); ENSG00000185774 KCNIP4 Kv channel-interacting protein 4 (I); ENSG00000115041 KCNIP3 Calsenilin (I)	ENSG00000182132 KCNIP1 Kv channel-interacting protein 1 (I,COMP); ENSG00000185774 KCNIP4 Kv channel-interacting protein 4 (COMP); ENSG00000120049 KCNIP2 Kv channel-interacting protein 2 (I,COMP); ENSG00000115041 KCNIP3 Calsenilin (COMP)	ENSMUSG00000053519 Kcnip1 Kv channel-interacting protein 1 (HOMG_22824,OMCL_OG2_79379,I)	ENSMUSG00000053519 Kcnip1 Kv channel-interacting protein 1 (COMP); ENSMUSG00000079056 Kcnip3 Calsenilin (I,COMP); ENSMUSG00000025221 Kcnip2 Kv channel-interacting protein 2 (I,COMP); ENSMUSG00000029088 Kcnip4 Kv channel-interacting protein 4 (I,COMP)	-
rdgC	77.68	8.83	9	2.29	1.37	9	1	0	6	1	0	9	155	CG6571	CG6571	1	2	0.0110107	rdgC rdgC retinal degeneration C IPR012008: Serine/threonine protein phosphatase with EF-hands, IPR011992: EF-Hand type, IPR002048: Calcium-binding EF-hand, IPR000048: IQ calmodulin-binding region, IPR006186: Serine/threonine-specific protein phosphatase and bis(5-nucleosyl)-tetraphosphatase, IPR004843: Metallophosphoesterase rdgC,RdgC 77B,CG6571,RdgC,DmrdgC-77B,RDGC,retinal degeneration C,RDGC/P…	ENSG00000156194 PPEF2 Serine/threonine-protein phosphatase with EF-hands 2 (I,HOMG_55959)	ENSG00000156194 PPEF2 Serine/threonine-protein phosphatase with EF-hands 2 (COMP,OMCL_OG2_73561); ENSG00000086717 PPEF1 Serine/threonine-protein phosphatase with EF-hands 1 (COMP,I,OMCL_OG2_73561)	ENSMUSG00000029410 Ppef2 Serine/threonine-protein phosphatase with EF-hands 2 (HOMG_55959)	ENSMUSG00000029410 Ppef2 Serine/threonine-protein phosphatase with EF-hands 2 (COMP,OMCL_OG2_73561); ENSMUSG00000062168 Ppef1 Serine/threonine-protein phosphatase with EF-hands 1 (COMP,OMCL_OG2_73561)	-
CG14353	77.78	13.87	5	2.28	2.15	5	1	0	3	1	0	5	68	CG14353		1	5	0.0113038	CG14353 CG14353 CG14353 IPR011046: WD40 repeat-like, IPR001680: WD40 repeat, IPR015943: WD40/YVTN repeat-like CG14353	ENSG00000115953 WDR92 Calcineurin subunit B isoform 1 (I,OMCL_OG2_73800,HOMG_16321)	-	ENSMUSG00000078970 Wdr92 WD repeat-containing protein 92 (I,COMP); ENSMUSG00000033953 Ppp3r1 Calcineurin subunit B isoform 1 (OMCL_OG2_73800,HOMG_16321)	-	-
CG4587	79.87	19.42	5	1.95	3.02	5	1	0	4	1	0	5	126	CG4587	CG4587	1	3	0.0255881	CG4587 CG4587 CG4587 IPR004010: Cache, IPR002035: von Willebrand factor, type A, IPR013608: VWA N-terminal CG4587,BG:DS07108.2,DS07108.2	55799 CACNA2D3 (HOMG_74929)	ENSG00000151062 CACNA2D4 voltage-gated calcium channel alphadelta-4 subunit (OMCL_OG2_74172,I,COMP); ENSG00000157445 CACNA2D3 calcium channel, voltage-dependent, alpha 2/delta 3 subunit (OMCL_OG2_74172,I,COMP)	ENSMUSG00000021991 Cacna2d3 Voltage-dependent calcium channel subunit alpha-2/delta-3 precursor (HOMG_74929)	ENSMUSG00000021991 Cacna2d3 Voltage-dependent calcium channel subunit alpha-2/delta-3 precursor (OMCL_OG2_74172,I,COMP); ENSMUSG00000041460 Cacna2d4 Voltage-dependent calcium channel subunit alpha-2/delta-4 precursor (OMCL_OG2_74172,COMP)	-
CCKLR-17D3	80	20	5	1.93	3.11	5	1	0	2	1	0	5	99	CG6881	CG6881	0.87	4	0.0268034	CCKLR-17D3 CCKLR-17D3 CCK-like receptor at 17D3 IPR000314: Gastrin receptor, IPR000276: GPCR, rhodopsin-like, IPR009126: Cholecystokinin receptor anon-WO0170980.64,anon-WO0170980.65,unnamed,CG6881,CG32540,DSK-R1,CCKLR-17D3,CCK-like receptor at 17D3,CG6894,CG6861,anon-WO0131005.21	ENSG00000163394 CCKAR Cholecystokinin type A receptor (I)	ENSG00000110148 CCKBR Gastrin/cholecystokinin type B receptor (I,OMCL_OG2_75150); ENSG00000163394 CCKAR Cholecystokinin type A receptor (OMCL_OG2_75150)	ENSMUSG00000029193 Cckar Cholecystokinin receptor type A (I)	ENSMUSG00000030898 Cckbr Gastrin/cholecystokinin type B receptor (I,OMCL_OG2_75150); ENSMUSG00000029193 Cckar Cholecystokinin receptor type A (OMCL_OG2_75150)	-
CalpB	80.38	4.64	14	1.87	0.72	14	1	0	7	1	0	14	288	CG8107	CG8107	1	2	0.0307419	CalpB CalpB Calpain-B IPR011992: EF-Hand type, IPR002048: Calcium-binding EF-hand, IPR001300: Peptidase C2, calpain, IPR000169: Peptidase, cysteine peptidase active site CALPB,CG8107,CalpB,Calpain B,Calpain-B	ENSG00000135773 CAPN9 Calpain-9 (HOMG_38208)	ENSG00000135773 CAPN9 Calpain-9 (OMCL_OG2_70983,I,COMP); ENSG00000014216 CAPN1 Calpain-1 catalytic subunit (OMCL_OG2_70983,I,COMP); ENSG00000162909 CAPN2 Calpain-2 catalytic subunit precursor (OMCL_OG2_70983,I,COMP); ENSG00000137225 CAPN11 Calpain-11 (OMCL_OG2_70983,COMP); ENSG00000203697 CAPN8 Calpain 8 (OMCL_OG2_70983,COMP); ENSG00000182472 CAPN12 Calpain-12 (COMP); ENSG00000162949 CAPN13 Calpa…	ENSMUSG00000031981 Capn9 Calpain-9 (HOMG_38208)	ENSMUSG00000031981 Capn9 Calpain-9 (OMCL_OG2_70983,I,COMP); ENSMUSG00000038599 Capn8 calpain 8 (OMCL_OG2_70983,I,COMP); ENSMUSG00000024942 Capn1 Calpain-1 catalytic subunit (OMCL_OG2_70983,I,COMP); ENSMUSG00000026509 Capn2 Calpain-2 catalytic subunit precursor (OMCL_OG2_70983,I,COMP); ENSMUSG00000079110 Capn3 Calpain-3 (I,COMP); ENSMUSG00000058626 Capn11 calpain 11 (OMCL_OG2_70983,COMP); ENSMUSG0…	-
AdoR	81.06	6.7	11	1.77	1.04	11	1	0	3	1	0	11	139	CG9753	CG9753	1	3	0.0383636	AdoR AdoR Adenosine receptor IPR000276: GPCR, rhodopsin-like adoR,anon-WO0170980.109,AdoR,CG9753,Adenosine receptor,anon-WO0170980.110	ENSG00000128271 ADORA2A Adenosine A2a receptor (OMCL_OG2_79220,HOMG_20166,I)	ENSG00000170425 ADORA2B Adenosine A2b receptor (I); ENSG00000163485 ADORA1 Adenosine A1 receptor (I)	ENSMUSG00000020178 Adora2a Adenosine receptor A2a (OMCL_OG2_79220,HOMG_20166,I)	ENSMUSG00000018500 Adora2b Adenosine receptor A2b (I); ENSMUSG00000000562 Adora3 Adenosine A3 receptor (I); ENSMUSG00000042429 Adora1 Adenosine receptor A1 (I)	-
Arr1	81.61	11.96	4	1.68	1.86	4	1	0	2	1	0	4	58	CG5711	CG5711	1	2	0.0464787	Arr1 Arr1 Arrestin 1 IPR011021: Arrestin-like, N-terminal, IPR014752: Arrestin, C-terminal, IPR014756: Immunoglobulin E-set, IPR011022: Arrestin-like, C-terminal, IPR014753: Arrestin, N-terminal, IPR000698: Arrestin FBgn0000120,arrestin1,PRII,Arr,Dmarrestin,DS-Ag,arrestin,Arr1,Phosrestin-II,arr1,unnamed,Arrestin 1,CG5711,DmArr1,Drosophila Arrestin,Arrestin A,ArrA,DA,3H10	-	ENSG00000130561 SAG S-arrestin (COMP); ENSG00000137486 ARRB1 Beta-arrestin-1 (COMP); ENSG00000141480 ARRB2 Beta-arrestin-2 (COMP); ENSG00000120500 ARR3 Arrestin-C (COMP)	-	ENSMUSG00000056055 Sag S-arrestin (COMP); ENSMUSG00000060890 Arr3 Arrestin-C (COMP); ENSMUSG00000060216 Arrb2 Beta-arrestin-2 (COMP); ENSMUSG00000018909 Arrb1 Beta-arrestin-1 (COMP)	-
